# Supplementary material for: Circulating gut microbiota-related metabolites influence endothelium plaque lesion formation in ApoE knockout rats
Source: PLoS One. 2022 May 6;17(5):e0264934. doi: 10.1371/journal.pone.0264934 (PMC9075652; doi:10.1371/journal.pone.0264934)
Supplement: S1 Data — (XLSX) [file pone.0264934.s003.xlsx]

## Sheet: raw data for heatmap
	SPF_13_1	SPF_13_2	SPF_13_3	SPF_13_4	SPF_26_1	SPF_26_2	SPF_26_3	SPF_26_4	SPF_52_1	SPF_52_2	SPF_52_3	SPF_52_4	GF_13_1	GF_13_2	GF_13_3	GF_26_1	GF_26_2	GF_26_3	GF_26_4	GF_52_1	GF_52_2	GF_52_3	GF_52_4
(+)-Aphidicolin	8099.17	27050.7	6584.37	4056.52	21989.2	71993.4	43306.4	24756.8	54293.4	2315.09	5341.56	2760.39	11489.2	23722.1	5367.02	39981.1	12604.8	53767.6	56954.4	68336.3	53622.1	35974.7	31760.8
(±)-Abscisic acid	21962.8	51891.9	33600.7	13393.6	30035.7	61033.7	16491.5	24020.5	9004.78	25863.3	2757.94	7740.89	6198.84	5562.73	13015.3	17861.1	8425.91	13004	14369.5	9022.81	8079.76	4026.61	13745.1
(2S,3S,4S,5R,6S)-3,4,5-trihydroxy-6-[5-hydroxy-2-(4-hydroxyphenyl)-4-oxochromen-7-yl]oxyoxane-2-carboxylic acid	163497	65755.1	54700.7	32782.3	37494.9	118707	34357.1	50082.5	45570.5	113492	11802.6	79041.7	57121.6	55130.3	151940	65812.3	70483.3	150659	99700.3	48838	133363	94022.3	140248
(3S,4R)-3-(1-hydroxyhexyl)-4-(hydroxymethyl)oxolan-2-one	17479	20877.9	24269	11582	14797.7	68374.6	18584.2	16404.2	137881	84111.9	5012.74	14200.2	13399	85491.3	29968.2	18544	10287.4	24224.6	63693.7	46093.6	41607.7	14090.8	34213.6
(8aR,12S,12aR)-12-Hydroxy-4-methyl-4,5,6,7,8,8a,12,12a-octahydro-2H-3-benzoxecine-2,9(1H)-dione	5575.32	23783.4	19310.1	7751.92	13486.2	86084.3	106337	59532	4148.68	4789.64	2057.06	5425.07	8119.7	18274	12875	16104.5	12040.3	29968.7	43268	32607.5	9058	5288.45	3663.29
(S)-Equol-glucuronide	155363	194199	166220	60292.3	43513.4	198009	179920	103145	124875	321646	58041.6	246462	232.098	374.458	387.176	296.104	266.216	429.933	423.662	251.764	269.811	240.776	235.305
α-L-Glu-L-Tyr	138036	245363	282270	155931	110965	219479	100448	218764	145321	210157	61042.2	210485	193011	218778	182261	263062	134508	199865	323750	210982	223946	267189	283758
D-Glucose	6.22382e+06	2.10716e+07	2.34578e+07	1.17668e+07	1.79479e+07	3.72082e+07	1.48757e+07	9.23936e+06	7.54177e+06	2.03698e+07	3.22491e+06	1.74462e+07	2.316e+07	3.09818e+07	2.28345e+07	9.66228e+06	1.22056e+07	2.04397e+07	2.56211e+07	3.42511e+07	1.44531e+07	1.98992e+07	1.89659e+07
1-(2,3-Dihydro-1-benzofuran-5-ylsulfonyl)-1,2,3,4-tetrahydroquinoline	93148.1	161692	108318	47936.4	32553.2	125787	41199.5	83583.9	60274.2	107506	22204.4	87768.2	712.685	377.564	311.178	290.54	217.613	367.669	342.698	243.603	257.004	205.695	198.747
10-HDA	129998	389283	42017.4	200362	178058	1.01803e+06	281489	349070	1.17699e+06	117803	41868.2	146841	293680	410989	92132.2	976201	393744	274823	226355	215409	149203	220213	166737
12,13-DiHOME	52602.1	102496	72406.7	29882.5	27557.8	132876	80936.5	139236	48207.6	18405.5	5050.86	21551.7	93121.3	117334	53454.8	43428.8	34455.9	63777.8	100015	66700.5	52030.2	42489.6	68771.8
12-Aminododecanoic acid	15333	81411.8	43029.5	38881.9	17790.6	40455.4	31149.2	8387.7	17658.4	25634.9	9021.47	18102.2	57818.4	46642.4	79102.7	14201.5	9175.33	83496.4	95171.6	37777.4	64168.9	15607.1	33556.3
17α-Hydroxyprogesterone	2168.2	5992.97	5107.89	1735.18	4416.64	11972.1	8349.87	7997.34	1775.13	4375.76	488.608	812.281	7288.02	14084.8	8358.86	3553.86	408.263	621.775	688.983	3508.8	1857.55	2521.38	13981.8
1-Hexadecanoyl-sn-glycero-3-phosphocholine	3027.21	10286.8	9009.35	4285.66	7372.26	31101.3	4896.65	15413.8	37140.9	23872.6	3379.48	26037.5	6343.42	56068.9	8800.22	14575.6	9271.01	29995.1	22559.5	21708.7	19265.6	22477.5	25002
1-Methylhistidine	190380	421406	476947	243322	302828	448827	362516	186385	313224	558766	265528	560329	400428	316629	410369	351385	381639	445422	524676	512769	591673	574425	727641
1-Palmitoyl-2-hydroxy-sn-glycero-3-phosphoethanolamine	54401.2	290329	212213	72655.7	78620.3	264922	373026	324239	104991	154707	21758.6	266462	57317.8	119039	193895	116409	82248.2	184712	438623	65445.4	96754.6	123298	79807.3
1-Vinylimidazole	69610.6	190253	180929	128039	154921	146823	147113	68132.2	208411	57068.9	85708.2	166394	68412.7	328295	127037	110494	114342	119532	156865	149213	147374	158496	166094
2-(1-{2-[3-(Methylthio)anilino]-2-oxoethyl}cyclopentyl)acetic acid	653.017	2882.35	2889.67	803.557	6978.94	22042.9	5459.01	21146.8	742.565	1806.85	494.053	2279.09	631.504	860.905	2432.13	994.727	1122.11	1895.37	2741.29	18125.3	4242.97	2710.8	4475.92
2-(14,15-Epoxyeicosatrienoyl) glycerol	9549.15	11730.3	3682.79	1757.96	1305.11	3294.86	1914.56	1855.07	1349.8	68408.3	9153.67	991.175	859.524	1346.73	1440.92	914.23	844.968	1532.4	1370.74	808.13	1272.25	670.857	763.61
2',2'-Difluorodeoxyuridine	360.27	675.298	715.33	433.633	186729	366686	26057.1	449302	359.423	667.48	273.663	595.689	299.956	519.725	507.204	422.01	367.068	569.442	535.642	250013	347.455	318.42	324.529
2-Aminooctanedioic acid	11640.8	31490.7	29268	14818.8	7131.79	25457.4	18066.7	6648.68	45445.7	25063.7	4309.06	26320	13356	22264.2	22733.1	16442.1	12910.8	21535.3	28454.8	15670.8	34919.3	40439.3	30138
2-Hydroxycinnamic acid	257953	544828	675335	305285	252881	634510	451415	366171	295339	442733	112293	433728	548635	510497	521371	589360	415366	993559	1.25458e+06	644901	624232	639247	760873
2-Methoxyresorcinol	14042.9	18633.5	14021.1	10150.9	12498.4	16110.6	16733.3	21757.9	17792	10327.1	3621.98	12405.5	8085.46	6388.7	14514.5	6530.4	12994.9	10822.2	7678.57	5279.67	29983.8	9918.88	12475.8
2-Pyridylacetic acid	29804.1	102879	73025.1	35965	40868.1	112212	70537.3	80976.7	53308.6	76191.5	12356.5	38386.9	44710.9	68233.6	67676.8	56852.4	42747.5	90953.5	82050.8	67967.2	38198.8	50337.7	75292.8
3-(1-hydroxyethyl)-2,3,6,7,8,8a-hexahydropyrrolo[1,2-a]pyrazine-1,4-dione	85684.8	175310	139373	70011.5	78475.4	148907	40033.3	101311	5073.17	22524.9	2577.17	11044	26300.1	26918.7	102667	172949	78602.9	154359	120298	106963	135398	112700	141178
3,4,5-Trimethoxycinnamic acid	31801.9	78498.2	87623.2	45696.3	45643.4	169495	110461	92123.5	28379.4	52837	7692.18	38597.4	87811.7	87221.6	155125	105624	90244.2	136210	168601	174338	84960.3	85043.1	77498.9
3,4-Dihydroxyphenylpropionic acid	3.53892e+07	8.11099e+07	9.35789e+07	4.19955e+07	3.4296e+07	8.74413e+07	5.96349e+07	5.90623e+07	4.08217e+07	6.26953e+07	1.53952e+07	5.7845e+07	7.73871e+07	8.16817e+07	7.86149e+07	8.08602e+07	5.61168e+07	1.39708e+08	1.77414e+08	8.94691e+07	8.77582e+07	9.12152e+07	1.062e+08
3,5-Dimethyl-4- methoxybenzoic acid	7439.38	6858.91	5528.93	2562.97	5814.03	27883.7	27183.4	11404.8	2922.4	3162.88	2295.23	2462.1	6673.18	7797.56	6856.04	6972.93	4373.32	19080.3	8047.91	11221.8	3514.87	3240.36	3342.61
3β-Hydroxy-5-cholenoic acid	3892.3	2721.02	565.477	375.114	753.775	1684.11	1722.42	583.064	8133.3	1047.76	1030.5	12179.8	290.756	621.804	557.025	432.103	380.155	583.467	508.257	329.259	334.165	335.016	301.056
3-Aminosalicylic acid	98278.5	246555	250230	115848	120444	255153	232544	292482	93611.6	147631	33481	238476	263719	253757	318603	320323	233052	442490	427395	300741	307927	253947	267755
3-Isopropyl-3-methyl-2,5-dihydro-3H-imidazo[2,1-a]isoindole-2,5-dione	19362.3	33039.6	23046	14614.1	23573.2	28911.3	19842.1	41506.3	9223.14	17743.5	2927.8	15599.6	3322.78	3315.54	11609	10857.9	5269.66	10874.8	9994.22	7093.11	14125.4	8775.3	6856.15
3-Ureidopropionic acid	723557	1.08416e+06	2.043e+06	907855	165955	327547	1.5039e+06	175001	601302	1.6726e+06	88377.5	1.60438e+06	2.14653e+06	1.7569e+06	2.46167e+06	706118	543726	781775	2.19718e+06	808834	1.93575e+06	1.61635e+06	543669
4-Coumaric acid	10427.4	3034.9	5691.77	3116.54	1915.34	7124.35	2724.28	3314.58	4333.69	6164.63	2454.14	4865.16	4871.12	4226.68	20759.1	14463.8	7173.34	9831.49	10657.2	11185	15672.5	14416.5	16938.9
4-Ethoxy ethylbenzoate	291353	41895.7	194194	48341.5	279032	197808	269669	445621	130685	161269	108025	146497	146250	209052	231968	228795	210262	305454	380924	248893	204669	231791	154099
4-Guanidinobutyric acid	478807	675579	672736	790621	722518	628691	738353	515333	854921	1.08149e+06	404802	965651	937914	512325	1.26828e+06	2.02581e+06	1.71398e+06	1.29991e+06	1.71336e+06	420550	1.29019e+06	1.68424e+06	952741
4-Hydroxy xylazine	24595.8	58430.3	57462.6	27451.5	127038	343707	27790	432436	69318.7	34066.7	6319.1	41050.5	19386.4	29759.1	33371.5	24240.8	22979.9	28397.7	33865.2	231480	51283.3	68357.1	39729.6
4-Hydroxybenzaldehyde	665627	1.55372e+06	1.74664e+06	965189	632911	1.67917e+06	1.1824e+06	1.00749e+06	728609	1.17526e+06	354200	1.08356e+06	1.36305e+06	1.40945e+06	1.49109e+06	1.57614e+06	1.0955e+06	2.70119e+06	3.35082e+06	1.64059e+06	1.5469e+06	1.6125e+06	1.93391e+06
4-Hydroxybutyric aci	2.58407e+06	1.29574e+07	1.10755e+07	4.78439e+06	1.32328e+07	2.53598e+06	4.1764e+07	3.2907e+07	7.07557e+06	5.31812e+06	780485	3.88355e+06	1.99776e+06	5.41473e+06	2.41961e+06	6.15795e+06	6.8178e+06	2.13291e+06	1.6389e+06	2.52806e+07	5.84414e+06	7.66923e+06	3.01902e+06
4-Indolecarbaldehyde	275101	879215	779237	391610	305068	1.04515e+06	437255	602345	500742	872231	190249	482023	823392	819749	1.21404e+06	671254	658941	1.34207e+06	1.37649e+06	926487	698099	746426	1.03662e+06
4-Phenylbutyric acid	14534.3	9716.34	5311.66	8312.92	10312.3	21389.9	13808.3	13453.8	11527.6	13662.9	12268	11307.8	12724.7	14313	20199.4	18856.5	17816.2	16108.6	20479.5	14169	11885.5	18276	17772.8
4-Pyridoxic acid	67873.6	204775	252182	104306	55051.2	177612	103225	84672.1	69827.7	61240.6	15245.1	68807.8	97875.8	130477	204279	209298	129285	219684	181434	96442.6	186207	279651	267370
5-(2-Pyridyl)thiophene-2-carboxamide	1223.12	2705.45	2289.31	1494.45	24274.4	85346.7	13722.9	147292	1277.5	1397.93	1037.68	1744.54	1302.64	2391.59	2439.61	1707.76	1593.44	2570.72	2599.03	140187	1456.7	1329.41	1259.26
5-Hydroxyindole	192528	261325	191260	169299	96863.7	98482.9	107262	102932	204071	150200	84144.1	110966	5521.58	7838	11863.4	10063.4	5625.69	6362.04	13039.3	6390.76	9483.29	6443.73	8707.47
5-Hydroxymethyl-2-furaldehyde	52098.9	40936.3	27567	46705.4	45373.7	48128.3	73413	38483.3	42190	41541.4	43140.3	50810.6	48814	66568.4	63513.6	59689.7	53536.8	59857.7	54538.1	57343.8	67846.6	51915	48952
5-Methylcytosine	177780	466750	559646	264159	199747	558608	478126	352632	238127	435138	75997.5	395548	476528	559109	527006	409792	305356	687133	833540	566551	371069	341160	354520
5S-Hydroxy-6E,8Z,11Z-eicosatrienoic acid	12550	41306.1	29674	13258.6	8305.37	26577.4	33204.4	18801.2	21237	1456.96	5343.77	12342.3	1499.98	1721.53	1930.8	27695.2	10571.3	32379.9	33697.9	28685.8	8735.44	21126.9	29318.9
5'-S-Methyl-5'-thioadenosine	17430	80773.8	90269.8	20844.3	20757.4	56707.3	62184.6	54994.9	8354.8	68683.1	8147.27	65061.1	50477	65316	40729.8	34211	33386.2	74324.8	87542.3	67899.4	253471	50120.7	48012.6
5-trans prostaglandin F2β	1933.61	10007.5	6478.56	1055.06	1593.86	3852.91	1234.17	2877.82	6271.37	194.786	228.56	3936.38	211.383	402.756	310.099	3627.35	372.3	6163.94	4149.96	6286.78	10935.4	4668.63	3529.88
6-(Methoxymethyl)-2-(2-methyl-1,3-thiazol-4-yl)pyrimidin-4-ol	303.862	909.921	986.011	699.734	38690.4	72398.5	153669	105799	242.488	545.054	305.76	860.002	563.964	831.981	1040.82	571.819	635.338	1662.37	1921.73	188558	458.489	360.568	251.851
6,18,19-Trihydroxytrachyloban-2-one	1612.27	7635.89	4575.84	2300.73	4088.39	14683.2	7531.47	8361.27	11184.3	964.264	1415.99	3990.1	898.534	631.15	699.592	6056.5	2400.09	11401.6	7418.71	8889.51	3605.07	4733.64	2452.59
6-Methoxyquinoline	2.14378e+06	1.00873e+07	8.64153e+06	4.28618e+06	3.6029e+06	1.03507e+07	5.87112e+06	4.52885e+06	3.68562e+06	870674	2.00014e+06	8.30831e+06	2.01475e+06	7.19462e+06	6.37174e+06	3.91046e+06	2.84877e+06	9.34035e+06	8.7849e+06	6.72444e+06	899644	4.58624e+06	3.00148e+06
6-Methylquinoline	132289	436219	392711	184993	155847	504989	195814	290679	250220	458417	98848.7	244664	422866	419558	555686	324058	303569	669879	623137	446960	357358	367200	506292
6-Quinolinecarboxylic acid	16959.6	64630.1	40131.9	17715	34281.3	144601	21223.2	41869.5	66732.9	162342	17564.4	58728.8	691.236	1210.26	1307.76	1219.56	759.484	949.795	2498.7	1184.96	1204.6	1592.25	2446.94
9-Methyluric acid	16778.2	42278.2	47296.2	20485.4	18642.6	35810.3	30039.2	29183	19735.6	15610.1	8520.77	33586.2	23264.8	15305.3	28347	26885.6	25226.4	47135.1	65928.5	35300.8	23563.9	43598.1	42484.3
9S,11R-Epidioxy-15S-hydroxy-13E-prostaenoic acid	5959.98	16496.2	13694	5487.03	4943.5	22861.9	21916.7	15681.1	13231.2	6760.2	1244.43	4112.33	17292.1	27995.6	11540	6086.76	7328	19072.8	33218.8	15836.3	11251.1	10821.9	11939.8
Acetyl-L-carnitine	1.74466e+07	6.84181e+07	8.25186e+07	3.59026e+07	4.43868e+07	7.61957e+07	9.19628e+07	5.20208e+07	2.85601e+07	5.87129e+07	8.17405e+06	3.91878e+07	2.54557e+07	5.30045e+07	5.31522e+07	4.70603e+07	3.74884e+07	6.32769e+07	8.7157e+07	5.91177e+07	6.97125e+07	4.21919e+07	5.66465e+07
AM1235	3605.9	10917.2	15698.9	8031.55	1107.91	1486.55	14266.7	553.719	1936.39	20276	3534.08	19013.5	19897.4	12746.2	10360.2	7037.66	6251.61	15679.1	32908.8	6864.15	9490.65	11643.5	2683.07
Amobarbital	18560.6	31551.6	29877.4	16075.2	28494.5	37212.8	16458.7	34566	9554.11	13023.1	5372.42	8798.71	4945.79	4480.97	18232.5	23216.4	11765.3	19476.9	20710.6	17003.2	22748.2	23333.3	21594.3
Arachidonoylthio-PC	3016.47	2858.01	2275.8	1694.5	2447.12	3904.13	17228.8	18687.7	1239.38	1359.8	4173.97	1613.63	5637.48	3766.42	2542.78	3940.78	5408.63	6283.51	7964.02	3119.75	3459.11	1488.79	1507.4
Asparagine	407384	353049	351855	325278	316458	298607	321152	102269	512883	371060	426212	470571	315290	332804	328288	396793	339267	349303	370070	236607	311743	309565	370182
Asp-Leu	126562	587095	459558	241375	121640	297812	304909	337963	1465.05	2665.64	114647	207833	1392.68	7890.33	21475.2	241723	339271	611958	783406	548765	1.57632e+06	411589	419515
Avocadyne 1-acetate	5333.58	11459.8	12330	6013	12580.3	55089.7	40222.8	41938.5	6262.68	8050.87	2184.5	4235.7	7581.84	12186.8	14250.7	12757.3	3726.27	1227.15	2963.64	19551.6	4568.96	7357.04	30573.3
Cantharidin	21903.7	38455.1	28786	21992.3	31534.7	44346.7	39615.7	17888.6	42985.2	72224.8	19647.7	64658.7	36601.8	43976.2	53441.9	33587.2	30128.3	48026.1	36388.8	47056.3	33977.6	49475.8	27779.1
Caprolactam	166412	890285	137275	140088	148198	922956	286623	322528	498562	289640	93799	417022	538446	275802	360869	972294	361700	345210	838939	358877	377410	267785	360004
Carbamazepine	407.091	531.947	618.578	471.803	19008.9	45358.4	5171.94	68183.1	374.616	628.062	287.964	431.944	1461.08	774.045	653.603	595.636	511.227	822.017	792.099	28068.4	526.884	434.49	407.451
Carvone	67361.6	213984	22106.7	93155.4	75690	549416	99264.3	189596	661589	55494.7	23336.5	77637.6	134433	194024	44447.2	559699	204768	147754	109280	109458	75225.6	119609	75418.5
Choline	7.97089e+06	2.06153e+07	1.53222e+07	7.18841e+06	9.11239e+06	2.01986e+07	1.11448e+07	5.6794e+06	2.39217e+07	1.0901e+07	3.54064e+06	1.27104e+07	1.44888e+07	1.50975e+07	1.21095e+07	1.36005e+07	1.31255e+07	2.22451e+07	1.96076e+07	1.77157e+07	1.6679e+07	1.81021e+07	2.02177e+07
Chrysin	29292.9	7864.26	13010.7	5870.54	5862.52	14947.7	9727.68	10922.8	18585.8	10518.6	1058.56	7141.13	6575.64	3866.9	9316.65	8100.91	9870.83	16890.3	2802.6	3458.48	21539.2	10803.6	18003.7
Clomazone	2014.13	2961.59	2274.4	16054.3	4.39504e+06	6.40067e+06	2.35659e+06	9.86099e+06	2254.3	1141.85	766.585	1464.39	1585.1	1883.12	1676.45	2452.71	2818.17	1904.85	2429.94	1.36714e+07	2817.18	1536.62	5455.12
Conjugated linoleic Acid (10E,12Z)	1713.28	39562.2	9589.96	1808.01	2250.31	12675.4	756.761	898.745	3560.94	84616.2	2800.2	155312	65219.7	9846.99	111275	4096.95	4526.94	3895.31	12811.8	94559.2	26036.2	43732.6	58603.4
Corticosterone	237541	581596	522101	249830	642179	1.75042e+06	1.46632e+06	1.1683e+06	253485	559027	87687.7	91361.8	949661	1.64909e+06	1.31455e+06	478114	73808	41093.9	148144	935964	246384	281301	1.19183e+06
Cortisol	2817.6	5748.2	6232.75	2793.54	4637.07	24255.4	19827.8	18863.5	1274.67	26125.4	6229.86	2553.02	3698.21	4528.94	14086.4	10116.5	4267.81	3754.08	3878.36	17437.8	9757.32	11326.5	21582.4
Cortisone	8882.81	12229.4	14422.5	6606.04	11300.3	38457.7	31205.8	24602.5	4582.55	18818.2	1866.12	1763.44	18194.3	33446.8	26224.9	15165.3	2793.76	1245.75	3118.27	28905.4	10555.2	8298.41	51733.9
Cyclo(leucylprolyl)	31327.4	95784.5	66760.8	47161.1	46649.6	142849	40029.7	71112	66438.4	77100.7	9819.51	52613.3	53400.6	35201.2	255767	224246	89813.9	171924	208949	96551.9	171416	112760	119380
Cyclo(phenylalanyl-prolyl)	6672.07	28197.2	27102.5	13425.9	12023.9	20113.2	10759.4	13991.3	13329.3	21857.1	3439.06	19223.3	15465.6	15931.1	41235.2	26802.4	12748.9	26094.9	33141.4	14100	26970.5	25203.2	22301.9
Cytidine	2.35826e+06	4.75435e+06	5.58702e+06	3.04091e+06	2.27186e+06	4.93615e+06	6.23908e+06	4.22998e+06	3.22243e+06	4.1573e+06	785234	3.0833e+06	5.06328e+06	1.03957e+07	4.81705e+06	3.98984e+06	3.30391e+06	5.14917e+06	8.34974e+06	5.57787e+06	7.01186e+06	4.54198e+06	4.66678e+06
Cytidine 5'-monophosphate	10769.5	20577.6	13319.6	8836.5	15389.1	20518.8	28569.3	22586.3	6288.33	13375.4	2990.86	11758.8	110382	99018.5	26039	20552.3	19297.2	31181	30385.4	14599.9	11829.3	13417.4	13489.4
Cytosine	4.67476e+06	1.49471e+07	1.54937e+07	7.61378e+06	6.82915e+06	1.5696e+07	2.04888e+07	8.94572e+06	8.81812e+06	1.55658e+07	3.23575e+06	1.29818e+07	1.55198e+07	1.94246e+07	1.61112e+07	1.08639e+07	8.45056e+06	2.02192e+07	2.60383e+07	1.58332e+07	1.58457e+07	1.40886e+07	1.30691e+07
D-(+)-Maltose	7636.98	14457.3	44026.9	8929.17	44678.1	161654	20759.5	263665	12825.3	18426.7	4010.33	17546.1	52844.8	43133.3	32924.9	13420.6	10038.3	60378.3	294344	103963	21441.5	26624.3	21856.2
D-(+)-Pyroglutamic Acid	1.34872e+07	1.56911e+07	1.38639e+07	1.21789e+07	1.05829e+07	1.18458e+07	1.75654e+07	2.22915e+06	1.43092e+07	1.5086e+07	1.10046e+07	1.53762e+07	1.48363e+07	1.25374e+07	1.23741e+07	1.28816e+07	1.51512e+07	1.39961e+07	1.35086e+07	1.01284e+07	1.16735e+07	1.26994e+07	1.32714e+07
Dapsone	429.111	572.164	588.077	454.155	16973.9	28467.5	2257.56	36617.5	354.354	452.719	307.267	418.493	412.134	653.543	675.74	577.88	464.627	750.364	739.418	51272.3	470.902	420.226	419.029
deoxycytidine	3.2385e+06	9.90388e+06	1.06981e+07	4.89484e+06	4.35057e+06	1.11791e+07	1.30978e+07	6.6019e+06	6.03165e+06	1.00586e+07	1.93261e+06	8.41346e+06	1.01481e+07	1.55181e+07	1.09524e+07	7.85018e+06	5.65826e+06	1.34433e+07	1.94906e+07	1.12554e+07	1.10554e+07	8.29457e+06	9.0691e+06
Diaminopimelic acid	96572.3	236397	293045	142933	87668.5	161085	165102	80553.2	111402	244274	36087.6	220791	179321	197113	209744	221626	158322	208560	308968	150919	219671	210495	272907
Dihydrothymine	1.43738e+06	5.28284e+06	5.60882e+06	2.67917e+06	1.71095e+06	3.94127e+06	869710	584181	3.07889e+06	1.3616e+07	1.23106e+06	3.71994e+06	6.53092e+06	3.41698e+06	5.88597e+06	3.23824e+06	2.53695e+06	5.61967e+06	4.60399e+06	4.12668e+06	1.58772e+06	5.05819e+06	2.52222e+06
D-ornithine	18536.6	42807.4	6042.61	26588.5	19264.5	152439	27059.2	52660.6	179205	16004.9	6526.58	19494.2	37736.8	50510.6	9893.23	136844	56336.1	43925.8	31034.5	30806.9	20430.7	34520.8	20329.9
D-pantothenic acid	983883	1.58033e+06	1.58922e+06	792263	550210	1.28662e+06	1.27466e+06	1.11169e+06	702391	1.82644e+06	228121	1.23988e+06	1.46048e+06	1.6755e+06	3.01493e+06	1.9855e+06	1.43919e+06	1.9027e+06	2.74824e+06	1.25919e+06	2.45069e+06	1.90092e+06	3.33215e+06
Ecgonine	78486.5	224125	282662	127118	71010.9	144678	150304	110732	22525.1	44445	7975.42	35680.5	142946	181962	217861	214382	145805	248072	380794	175546	311897	185979	208601
Elaidic acid	3774.92	9877.95	7047.11	3576.5	3739.33	33763.2	23856	24930.1	8832.08	5018.14	2277.82	4043.71	25112.8	24707.7	10332	12294.1	4841.62	27617.7	31019.3	10452.6	5274.26	4190.46	5442.83
Enterolactone-glucuronide	13140.8	10064.2	5050.47	2203.97	2925.11	13836.4	8436.48	6516.54	7056.6	31800.7	3873.89	21432.3	413.094	798.56	926.826	573.647	500.719	1733.26	1259.83	470.483	516.081	886.599	668.007
Epitestosterone	1534.64	18308.5	7322.4	4118.25	2912.02	8849.79	3275.98	13732	3989.8	29344	3346.14	31089.3	20840.4	5217.29	44036.9	19186.4	4539	18397.2	31690.4	6896.08	5077.6	12484.8	12858.6
Erythrono-1,4-lactone	1.32425e+07	4.0673e+07	4.59176e+07	2.03528e+07	8.23774e+06	2.15299e+07	2.49366e+07	1.38034e+07	1.69801e+07	3.05631e+07	4.16941e+06	2.9488e+07	2.92168e+07	3.87737e+07	2.8987e+07	1.83202e+07	2.0807e+07	2.85158e+07	4.81742e+07	2.21726e+07	2.96953e+07	4.10182e+07	3.22195e+07
Glu-Phe	103196	271042	275633	124689	93388.4	189642	240483	199195	259860	363523	43964.8	210300	181533	290460	355967	223973	115302	327899	369861	188913	327199	276807	247862
Glycocholic acid	95658.9	50501.2	28586.2	13086.2	19446.3	38999	11946.3	14006.5	8345.42	44095.4	3484.75	139048	12751.8	8431.08	8120.04	7032.72	6583.68	21021.2	16267.8	9346.72	24854.3	12138.7	43826.2
Glycodeoxycholic acid	17660.1	5137.94	5187.63	2240.97	1675.62	2683.25	872.265	630.715	6607.5	32189.6	4972.13	121795	429.817	822.62	783.997	520.374	432.083	702.629	612.249	503.878	439.916	414.297	1220.56
Gly-Leu	83463.9	281889	210396	122703	78600.5	300598	104072	85159.7	53592.7	114644	38700.2	120264	133104	144130	194780	152200	192561	357398	369374	245821	437778	425123	468392
Guanosine	2323.76	11029	12298.2	12965	10228.1	13304.6	11135.5	10017.7	7627.75	102718	8070.12	4975.67	258293	298566	43372.3	9630.53	8044.29	17139.6	12984.2	4373.05	30898.7	6591.68	7131.89
Guvacoline	6555.57	11259	22613.5	8826.06	6676.37	42764	27016.6	9784.32	13095.2	43765.4	4047.37	20888.2	16374.3	21204	44785	71024.6	41651.2	130375	20457.3	19331.6	46003.9	21565.8	18395.8
Hippuric acid	1.12793e+06	2.82719e+06	1.83817e+06	951396	798835	2.09931e+06	1.09093e+06	1.64455e+06	1.96219e+06	2.37743e+06	728207	2.11487e+06	45538.5	63717.3	133028	134740	88841.2	66989.7	88009	76688.9	92873.5	107490	104481
Hypoxanthine	69648.5	301680	166107	90424.2	36537.2	10857.7	417921	19875.9	26123.6	480368	28955.6	241881	740312	642088	100140	146838	116258	63156.3	185247	16689.8	173513	287510	112762
Ile-Thr	9160.75	34649.6	41852.7	15542.7	14652.6	57791.4	25283.5	31351	13842.6	17366.8	2794.08	16137.9	7677.13	9023.94	7872.26	14565.1	12291.1	13285.7	16856.5	6252.33	2428.7	3790.02	4278
Imidocarb	1436.34	9873.75	19513.7	7562.56	7256.92	10758.1	27889.2	28213.5	5073.6	14151.2	2173.48	12786.8	4051.24	7511.49	11808.2	13844.4	5926.58	17518.3	14257.5	8059.46	25555	17366.5	8041.32
Indole	414014	1.29239e+06	1.16888e+06	555276	470830	1.54276e+06	625221	865635	776240	1.34607e+06	283830	757264	1.2364e+06	1.21664e+06	1.75973e+06	995383	887375	1.93339e+06	1.92039e+06	1.34592e+06	1.02666e+06	1.01565e+06	1.32715e+06
Indole-3-acetic acid	46692.6	100045	118956	56751.8	85930.6	149448	125466	110367	63014.5	189262	19742.3	53169.2	93040.8	91579.1	187954	129669	73486	132334	157830	173245	179480	99691.6	218423
Indole-3-acrylic acid	77746.3	294977	226189	100657	124855	329095	123304	71261.7	123753	732391	100534	234563	1002.48	1598.84	1825.78	1174.46	2276.13	1910.31	1835.81	2410.2	2448.97	1324.35	3081.17
Indole-3-lactic acid	245112	762721	636446	292329	124697	374706	140531	73356.4	112028	363382	79926.4	193524	407907	588497	519872	146202	219979	462786	777904	356893	268407	250168	318137
indole-3-propionic acid	1.06314e+06	2.92264e+06	2.41776e+06	1.2781e+06	1.6328e+06	5.84706e+06	1.98562e+06	1.02809e+06	1.60331e+06	5.33924e+06	1.25331e+06	1.84203e+06	7297.14	10058	10501.8	7874.91	10671.6	11384.7	11362.7	21334.8	8910.28	6869.38	17516.5
Indole-3-pyruvic acid	8284.19	30854.2	33743.9	14442	14048.7	34010.9	5985.4	4995.13	12080.7	24631.9	4859.79	10224.4	12424.1	6990.71	22910.8	11846.6	17339.9	22379.7	19786.2	7687.38	6461.46	14797.6	21847.6
Inosine	18700.6	83413.1	50928.3	31025.3	35559.3	9008.3	109486	10449.1	11159.9	147843	12227.8	59268	699024	477361	34398	33581.8	30627.2	19366.6	51016.4	8735.81	44349.6	61660.6	28693.5
Isocytosine	1.2912e+06	2.58564e+06	2.91856e+06	1.58486e+06	1.27567e+06	2.78584e+06	3.20791e+06	2.29509e+06	1.67925e+06	2.00145e+06	525620	1.81333e+06	2.76495e+06	4.39219e+06	2.56539e+06	2.18682e+06	1.9142e+06	3.06246e+06	4.63796e+06	2.59698e+06	3.20522e+06	2.3137e+06	2.45486e+06
Isoleucine	4.92925e+07	1.4268e+08	1.36328e+08	6.91251e+07	7.1816e+07	2.07027e+08	1.34405e+08	1.28092e+08	8.7246e+07	1.21461e+08	2.35144e+07	111680056	1.04844e+08	1.41481e+08	1.32949e+08	1.37049e+08	1.03435e+08	2.1504e+08	250831297	1.85254e+08	1.76291e+08	1.60495e+08	1.67974e+08
Isopropyl myristate	60385	185143	131160	80331.9	55845.8	183124	161671	237854	71044	133900	17792.2	155492	135297	2578.17	5879.57	4712.8	4532.53	12770.8	27394.9	798.973	5962.72	778.492	1620.55
Isoquinoline	277814	636914	592528	361259	287845	710942	341008	430214	481148	714424	212273	465572	658395	507482	834812	600558	463369	874883	976375	598173	509910	495694	646200
Jasmonic acid	11471.4	40679.9	35159.6	14986.8	40348.6	181057	198830	76078.2	9146.01	39751	4751.41	10277.3	31609.8	44913.2	43508	23202.2	17095.3	50851.2	57483.3	108305	15842.5	11186.3	15103.5
Kanosamine	9907.73	540782	1.03871e+06	461480	25250.2	138832	363595	72213.4	261587	855376	198620	876791	706340	739193	819384	356100	205643	594555	1.32849e+06	275017	599419	648290	261431
Kynurenic acid	35422.4	95018.8	79495.3	31168.4	24385.4	83436	43830.1	44996.6	34268.2	78916.8	14791.8	40121.3	65942.8	119958	110941	71426.8	41486.4	85638.9	100964	56738.8	71312.9	101343	84469
L-(+)-Citrulline	4.63207e+06	8.05707e+06	8.63329e+06	4.80384e+06	3.58061e+06	5.79372e+06	5.83294e+06	1.81927e+06	4.33345e+06	6.51923e+06	3.12661e+06	8.70745e+06	7.56993e+06	6.56629e+06	7.25581e+06	5.97157e+06	5.75228e+06	1.05433e+07	9.29199e+06	5.75473e+06	7.31073e+06	7.94203e+06	6.7373e+06
L-Alanyl-L-proline	17285.1	101634	92513	30122.8	25345.7	86230.6	56813.9	53850.7	6093.74	21652.3	11604.1	54057.8	17087.9	22943.7	17226.6	80805.8	37755.4	82947.9	78857.3	176750	128838	162717	140386
L-Arginine	6.59673e+06	8.5729e+06	1.18273e+07	7.46369e+06	2.37621e+06	5.11575e+06	5.15753e+06	1.13314e+06	6.41953e+06	5.08035e+06	4.14396e+06	9.43947e+06	7.16612e+06	9.84011e+06	7.269e+06	5.90198e+06	5.50379e+06	8.51877e+06	1.16716e+07	6.84534e+06	9.64918e+06	8.74108e+06	6.34614e+06
l-ascorbic acid	12675.2	25403.1	30292.7	16795.2	12083.4	24721	31688.5	36647.1	15554.1	95169.9	7873.98	140139	141730	160949	34066.4	29715.7	17913	37309.3	236424	130627	28244.8	35174.2	30954.1
L-Aspartic acid	406419	297987	259110	255498	372900	286549	187560	62302.6	617772	91200.8	299849	72652.5	81626.2	122354	72808.7	321977	291033	253238	208380	259242	323603	292919	240442
L-Carnitine	9.39934e+06	2.82899e+07	2.80861e+07	1.23073e+07	7.03913e+06	1.35431e+07	1.03383e+07	1.30204e+06	1.27212e+07	2.91113e+07	6.83582e+06	2.34158e+07	2.30008e+07	1.68806e+07	2.99346e+07	1.8096e+07	1.55127e+07	2.782e+07	3.20053e+07	1.88346e+07	2.88304e+07	2.08485e+07	3.68559e+07
L-Ergothioneine	1.06587e+06	2.3666e+06	1.85828e+06	814352	1.29428e+06	4.03904e+06	1.50988e+06	2.87993e+06	1.03558e+06	1.84307e+06	117305	1.10892e+06	1.51426e+06	1.87702e+06	2.56167e+06	2.7075e+06	2.12309e+06	6.1454e+06	4.69708e+06	2.56941e+06	3.96416e+06	3.97573e+06	6.30304e+06
Leucine	7.43549e+07	2.12112e+06	2.12342e+08	1.01996e+08	1.02535e+08	1.12722e+07	2.14603e+08	1.79699e+08	145200699	3.5315e+06	3.44233e+07	1.7041e+08	1.94258e+08	1.80184e+06	738915	199049379	1.59079e+08	3.61487e+06	1.16953e+07	9.04059e+06	4.10365e+06	3.02666e+06	2.24519e+06
Leu-Glu	206777	555651	525415	242094	216803	539406	536222	591123	418429	584243	115204	516398	417265	530268	691055	638409	383073	910088	1.18118e+06	530528	634489	609405	658355
L-Glutamic acid	1.14345e+07	1.15802e+07	9.79087e+06	9.92118e+06	7.77117e+06	6.64693e+06	9.56201e+06	4.43672e+06	1.26836e+07	8.37856e+06	6.2382e+06	8.06712e+06	7.18656e+06	8.99539e+06	5.83658e+06	8.24299e+06	1.05151e+07	6.65259e+06	7.32089e+06	5.00569e+06	9.10176e+06	8.17097e+06	7.21578e+06
L-Glutamine	1.60823e+07	2.07438e+07	1.78366e+07	1.46561e+07	1.22372e+07	1.50245e+07	2.15034e+07	6.11305e+06	1.74113e+07	1.96623e+07	1.26387e+07	1.98877e+07	1.88414e+07	1.68781e+07	1.65305e+07	1.65131e+07	1.85786e+07	1.98761e+07	1.87436e+07	1.34364e+07	1.56469e+07	1.71599e+07	1.74129e+07
L-Glutathione oxidized	534698	1.4488e+07	1.10503e+07	4.91434e+06	1.04412e+07	1.77162e+06	6.30173e+06	1.69526e+07	748626	167213	1.04556e+06	8.43416e+06	265598	1.73014e+07	163448	1.1929e+07	1.25177e+07	593324	655544	351372	3.47732e+07	1.17519e+07	1.76035e+06
L-Histidine	1.20144e+06	1.90645e+06	1.7485e+06	1.12924e+06	1.03455e+06	1.78811e+06	1.29649e+06	419259	1.99605e+06	1.92702e+06	1.22393e+06	2.04781e+06	1.49298e+06	1.84123e+06	1.7003e+06	1.36719e+06	1.26983e+06	1.82818e+06	1.60762e+06	1.76945e+06	1.59718e+06	1.72056e+06	2.39339e+06
L-Kynurenine	598142	1.29133e+06	988604	457889	363408	1.75463e+06	980148	1.10816e+06	729446	1.22635e+06	207197	679690	1.32568e+06	3.30631e+06	1.34376e+06	1.45841e+06	620294	1.49727e+06	1.53889e+06	1.38143e+06	893425	1.07293e+06	1.50537e+06
L-leucine	7.45004e+07	2.0513e+08	2.13138e+08	1.02276e+08	1.02788e+08	2.77351e+08	2.15773e+08	1.80739e+08	1.45677e+08	187263979	3.44677e+07	1.71029e+08	1.95018e+08	2.54332e+08	258672745	1.99963e+08	1.5971e+08	3.39156e+08	396225494	3.12888e+08	2.81678e+08	2.4646e+08	2.43198e+08
L-Lysine	5.76133e+06	5.88039e+06	4.67699e+06	4.83532e+06	3.94624e+06	4.72366e+06	3.92424e+06	3.14162e+06	6.10166e+06	3.60169e+06	5.35353e+06	5.03735e+06	5.69277e+06	6.35025e+06	4.24376e+06	7.20238e+06	7.0129e+06	7.41343e+06	6.94567e+06	4.98395e+06	5.35193e+06	7.65197e+06	6.55539e+06
L-Phenylalanine	4.97454e+07	1.32015e+08	1.09189e+08	5.60106e+07	4.92272e+07	1.37308e+08	7.52778e+07	9.76021e+07	8.42431e+07	9.89374e+07	2.2995e+07	8.82585e+07	1.02905e+08	1.14946e+08	1.17931e+08	1.00311e+08	7.53279e+07	1.23744e+08	1.49749e+08	1.06171e+08	1.08739e+08	1.20377e+08	1.13638e+08
L-Pyroglutamic acid	2.44518e+06	6.20284e+06	4.21565e+06	2.09352e+06	3.08346e+06	6.04915e+06	3.0122e+06	4.68306e+06	7.65102e+06	3.8635e+06	849695	4.99337e+06	4.71795e+06	6.36416e+06	5.90412e+06	6.15991e+06	4.66523e+06	1.01986e+07	9.91712e+06	4.7519e+06	8.55395e+06	6.74393e+06	8.91496e+06
L-Serine	1.3591e+07	1.76098e+07	1.51533e+07	1.23628e+07	9.9518e+06	1.3028e+07	1.82128e+07	4.48232e+06	1.50054e+07	1.68742e+07	1.0877e+07	1.71633e+07	1.6237e+07	1.46877e+07	1.42014e+07	1.42456e+07	1.52343e+07	1.71541e+07	1.61118e+07	1.15843e+07	1.33205e+07	1.46417e+07	1.49873e+07
L-Tryptophan	4.20398e+07	1.1985e+08	1.11973e+08	5.51971e+07	4.46521e+07	1.31545e+08	6.13242e+07	7.722e+07	6.71993e+07	1.23842e+08	2.77191e+07	7.08943e+07	116254097	1.35455e+08	173494644	9.80608e+07	8.93524e+07	1.82316e+08	1.72634e+08	1.39336e+08	1.06412e+08	1.09605e+08	1.36958e+08
L-Tyrosine	3.60324e+07	8.25047e+07	9.49529e+07	4.27406e+07	3.47607e+07	8.84883e+07	6.04505e+07	6.01049e+07	4.14207e+07	6.35687e+07	1.56283e+07	5.863e+07	7.83606e+07	8.33842e+07	8.00159e+07	8.22677e+07	5.70283e+07	142089872	1.80742e+08	9.07549e+07	8.92307e+07	9.25855e+07	1.07828e+08
Metaraminol	7257.75	20775.8	26692.2	12320.8	43949.4	108952	36886.8	48665.2	6281.16	9047.96	2046.18	5660.5	14302.6	16030.5	22910.9	36042.6	23970.5	36156.1	58727	117185	25517.1	17747.4	27372.2
Methionine	2.14714e+07	6.07115e+07	6.24883e+07	2.80751e+07	2.38645e+07	4.80514e+07	3.50818e+07	3.06356e+07	3.9117e+07	5.34002e+07	1.24696e+07	5.63036e+07	4.64416e+07	5.79553e+07	5.5303e+07	4.79358e+07	3.51498e+07	8.16261e+07	9.40391e+07	50909056	6.30921e+07	4.91829e+07	6.51676e+07
Methionine sulfoxide	223031	373956	441540	245778	194735	249220	199024	36782.9	298261	553579	123688	408842	216501	257239	387950	473181	334313	365711	384372	335755	710067	448823	627212
Methyl palmitate	42099.5	106119	76089.2	42162.4	28641.7	98420.2	113280	126294	42979.2	65357.3	18769.4	85310.5	67570.3	372.937	3348.78	9134.89	4884.12	20223.3	9760.8	9268.43	7565.72	4418.33	1717.15
Muramic acid	214454	682762	910539	315079	287794	1.33082e+06	340142	172429	597695	688434	112066	763408	426560	397757	590859	396775	288080	301578	988180	1.07246e+06	443281	638688	794562
N-(4-Aminobenzoyl)-L-glutamic acid	7533.88	18044.9	13944.2	6278.06	12586.1	33100.6	16957.2	31285.2	3972.84	2206.86	989.194	4164.72	5938.36	7521.67	14585.9	19203.5	12048.1	33899.5	15986.3	21718.9	6886.01	17731.8	21947.8
N1-(1,3,5-Trimethyl-1H-pyrazol-4-yl)-2-cyano-3-(dimethylamino)acrylamide	30931.9	74778.5	84289.7	30966.9	19772.4	20424.5	60276.1	47875.4	21152.5	35029.4	6313.55	51794	28282.7	68945.7	102441	123473	65793.7	35813.2	83194.2	17238.6	231972	24260	44038.1
N3,N4-Dimethyl-L-arginine	312666	834845	953890	444840	306147	745401	737529	450808	445006	620901	165008	756468	861693	1.12335e+06	866812	619131	535617	1.28429e+06	1.56802e+06	882355	949633	868290	936936
N4-Acetylcytidine	32731.3	61813.5	44911.3	22448.8	49987.9	129621	50739.9	88741.8	24570.8	46063.6	8041.12	51202.4	17935.9	101453	37711.7	63641.6	51338.3	68628.1	45517.6	39942.3	59895.7	54726.1	80170.8
N6,N6,N6-Trimethyl-L-lysine	132316	101435	140979	152642	84664.6	78409	132838	44328.7	317478	190043	66494.5	123759	95881.5	255171	114249	120336	140543	149760	152692	92190.2	144381	135378	159674
N6-Acetyl-L-lysine	278569	660616	662969	342995	243740	395862	433091	330948	223392	435116	72708	440372	354663	512503	669278	759269	459521	713820	1.12579e+06	437259	779168	626017	806127
N-Acetyl-DL-tryptophan	185072	553907	488635	216345	44859.5	171093	73772.1	20839.9	12683.7	187518	54639.4	113600	338530	493926	407514	88334.9	157197	359640	676999	656858	123655	149807	170525
N-Acetyl-L-glutamic acid	693979	2.41305e+06	1.67981e+06	518953	330775	1.47364e+06	441688	644814	691775	312211	95356.5	879510	262005	180495	272593	367160	244708	748211	990623	498153	159015	880370	1.08886e+06
N-Acetyl-L-leucine	65971.9	205028	142310	67244.1	75728.2	286450	237065	239391	51205.8	152376	29308.4	188354	316565	375574	447807	122345	148285	415474	496412	407257	163026	184162	134854
N-Acetyl-L-Phenylalanine	73982.7	119466	79668.9	40740.9	9611.27	45580.4	67323.9	12561.3	13820.8	70684.5	4141.39	23177.6	101305	212384	162849	11637.7	15950.8	61884.4	183742	26797.9	8005.63	10968.9	12310.8
N-Acetyl-L-tyrosine	71489.3	41083.7	37850.9	19513.6	3137.59	10572.4	12122.8	8981.99	6898.01	18498	2214.94	19669.9	39637.7	55105.9	25796.1	12837.3	12055.4	25852.5	61221.8	14103.7	17505.3	12969.5	22022.4
N-Acetylornithine	2.69479e+06	8.16949e+06	9.70581e+06	4.8028e+06	3.40148e+06	6.81827e+06	6.78975e+06	4.98226e+06	2.82499e+06	7.07781e+06	908394	6.22104e+06	4.98748e+06	6.50384e+06	6.44772e+06	6.54422e+06	5.32247e+06	8.02754e+06	1.06041e+07	5.66522e+06	6.37407e+06	5.97402e+06	7.29773e+06
Nicotinamide	1.46287e+06	8.03702e+06	5.02638e+06	2.33745e+06	3.52346e+06	1.06947e+07	4.78402e+06	5.8414e+06	4.04605e+06	2.63926e+06	550616	3.98593e+06	6.60517e+06	1.11702e+07	6.61522e+06	5.19893e+06	3.87203e+06	1.21446e+07	1.40735e+07	1.3041e+07	1.09524e+07	7.87673e+06	8.79108e+06
Nicotinuric acid	13576.1	37347.4	27949.4	13354	17117.8	57689.8	21534.6	17162.1	14865.5	67848.8	7398.02	56951.5	27296.9	46149.6	81773.3	46769.6	37601.2	51031.2	53731.8	47508.3	95398.5	65826.1	69379.2
Nimesulide reduced	458.136	518.446	551.592	453.972	43244.5	61257.3	179168	96612.6	404.974	439.373	391.029	442.557	469.236	749.79	780.681	656.059	722.071	857.7	777.207	68440.2	562.171	521.191	531.098
Nor-9-carboxy-δ9-THC	20724.1	34025.4	35481.7	16257.8	47057.6	167113	178267	80856.1	17520.9	49596.3	7850.59	30944.2	31230.5	75757.9	85271.2	54445.3	18231.9	11987.6	20190.5	123465	47634.5	56148.2	183965
N-Vinyl-2-pyrrolidone	45370.4	130098	147762	74905.6	59086.7	122355	116709	104195	51865.2	112648	12360.7	106241	79244.2	106864	112031	138058	105909	170141	203981	106424	147619	125936	144438
Octylphosphonic acid	10473.9	5340.26	3882.96	5449.11	7001.66	7234.01	9858.67	15437.8	6671.19	5642.29	5855.2	6595.66	7628.74	7827.29	4188.51	8685.35	10506.3	10080.8	9594.59	3945.75	3869.85	6271.79	4898.68
Ornithine	2.72683e+06	3.15334e+06	2.58048e+06	2.45551e+06	3.30989e+06	3.75251e+06	1.91613e+06	2.79005e+06	4.7616e+06	1.97067e+06	1.6255e+06	2.33545e+06	1.39812e+06	1.18123e+06	1.60626e+06	3.56077e+06	2.95402e+06	4.38535e+06	2.03439e+06	2.62699e+06	2.62584e+06	2.7806e+06	4.82674e+06
Phenacetin	9370.32	110788	12532.3	14450.7	20513.7	62563.5	58539.7	30742.9	38706.2	37528.9	3441.88	32914.7	67828.4	49076.6	28768.7	61143.8	26550.7	34370.9	104471	40063.9	34232	21805.1	32221.5
Phenylacetylglycine	733992	2.42071e+06	2.13721e+06	1.15421e+06	540461	784283	1.41864e+06	226628	428468	908922	161956	516196	185932	209405	339981	202197	147286	180936	298796	128773	233869	181710	212539
Phe-Thr	38527.2	89579.4	94495.6	41214.6	24692.6	55005.3	21267.6	57445	7519.31	20487.4	2804.64	13704.6	29185.6	39581.2	105529	87688.6	57846.7	85933.3	134151	45423.9	93634.4	88298	133993
Pilocarpine	3884.6	17786.7	12569.8	8030.27	12296	30558.5	11128	15804	5642.28	10051.4	1397.25	7664.08	18731.4	21935.4	53489.6	45068.5	23500.9	51100.3	53839.5	31766.9	24134.5	33300.1	15422.2
Prolinamide	140838	178767	158031	116560	171119	188289	95330.5	132173	266452	107118	88459.7	132275	68662.2	50073.6	78627.4	185144	133258	230380	97998.4	153064	150178	149332	297183
Proline	3.97184e+07	9.24332e+07	9.9525e+07	5.10475e+07	3.40666e+07	7.49853e+07	5.2299e+07	5.43825e+07	7.90476e+07	9.78839e+07	2.75956e+07	1.1323e+08	6.2686e+07	7.28134e+07	8.83723e+07	7.21116e+07	3.87379e+07	9.11867e+07	1.16214e+08	6.52127e+07	9.5953e+07	9.33085e+07	1.08345e+08
Pro-Val	19531.4	51939.1	46332.8	19616.5	8478.04	21065.2	22516.1	19609.4	1510.56	15322.9	7065.75	24359.6	12429.8	16953.5	17776.1	43641.8	22709.2	36484.2	46612.6	64517.7	68606.5	47033.4	40654.9
PyroGlu-Pro	33326.1	82027.7	72288.5	39040.5	38484.6	100415	41665.7	69439.7	34022.8	50342.2	13903.7	49626.8	73781.6	69947	125903	89438.2	71196.3	140622	148145	110738	106558	111688	128415
Rhamnetin	199.691	355.91	292.466	222.401	55681.1	117894	2439.68	189336	158.661	357.076	132.737	213.816	1225.96	877.994	711.633	349.227	305.339	520.108	535.448	95993.9	425.414	308.349	375.084
Ricinoleic acid methyl ester	881.553	37254.5	8849.48	903.165	1288.59	11273.8	438.28	575.262	2033.75	79601.3	1440.82	147679	60868.1	8585.44	104252	3129.32	3670.01	3554.03	11856.4	91670.3	24711.1	37249.8	56091.5
Senkyunolide H	4211.15	9437.87	6816.71	4401.13	12588	52145.3	9175.21	12947.6	2195.5	3038.09	917.659	2129.83	5295.82	6269.83	4079.61	4498.35	2870.75	4913.57	8011.85	14596.5	8093.99	4957.74	6273.89
Serotonin	2.14578e+06	1.00948e+07	8.64943e+06	4.28888e+06	3.60548e+06	1.03645e+07	5.88179e+06	4.53516e+06	3.68885e+06	873481	2.00156e+06	8.31464e+06	2.01883e+06	7.20343e+06	6.38708e+06	3.91439e+06	2.85175e+06	9.34556e+06	8.80101e+06	6.88067e+06	901279	4.59129e+06	3.00523e+06
Spermidine	64929.5	190003	206044	59007.6	90397.1	223029	178671	128573	70691.1	121249	9981.08	60172.8	102593	337191	136127	179657	126011	332193	280367	126295	1.60413e+06	253322	372648
Sucrose	3.7563e+06	4.01602e+06	4.57565e+06	5.38264e+06	9.67503e+06	7.50013e+06	5.90125e+06	1.81497e+06	2.68183e+06	4.38226e+06	3.75346e+06	4.5076e+06	5.78338e+06	6.54465e+06	4.4334e+06	3.19175e+06	5.23223e+06	3.09241e+06	4.60654e+06	7.48004e+06	2.70925e+06	5.2471e+06	3.48323e+06
Sulcotrione	492.799	1917.87	2495.23	793.173	22720.5	30080.6	4227.17	55124.6	349.224	1753.77	688.764	2434.3	1126.28	3116.36	2813.72	1191.46	1341.05	3201.05	5386.66	67685.7	1262.41	1014.76	564.204
Taurocholic acid	483665	662850	625753	339940	674488	1.43315e+06	1.49095e+06	1.36715e+06	1.66106e+06	1.86194e+06	575988	3.63971e+06	1.15903e+06	1.1434e+06	1.50398e+06	1.20689e+06	989393	2.89689e+06	2.47032e+06	821573	1.9401e+06	1.37865e+06	4.38087e+06
Tauroursodeoxycholic acid	34942.1	71806.2	46949.9	11984	30222.5	90919.5	151200	150521	69078.6	96742.1	19139.6	138467	111940	170280	103093	80818	81274.3	234970	217186	111196	149123	66797.2	276555
Tetrahydrocortisone	237910	582027	522547	250122	642481	1.75088e+06	1.46675e+06	1.16873e+06	253713	567629	88345.7	91773.5	949954	1.64965e+06	1.31508e+06	478468	74102.2	41549	148561	936307	246683	281583	1.19216e+06
Tetranor-12(S)-HETE	9100.13	52725.7	33316.8	1089.31	1468.13	1776.93	14188.3	13562.7	24205	5468.24	3672.52	1927.64	4417.17	8480.37	7647.36	4720.07	8750.3	15541.5	11611.1	4151.6	4223.85	3515.87	6319.77
Threonine	16167.9	40463.2	52418.3	29519.5	12335.9	18105.3	32625.4	21657	12131.7	39571.3	5883.88	45490.7	83384.5	143505	48898.8	14625.4	10221.1	36817.5	62416.8	14229.1	22395.7	19220.4	22544.9
Thymidine	9693.08	26181.7	29258.5	13051.3	2056.73	8013.79	12976.8	5006.92	3221.93	10859.6	1391.44	16884.1	40540.2	82572.6	18166.1	7404.23	9365.62	26183.3	27103.1	5549.72	12698.7	9060.03	13731.4
Tolmetin	552208	1.56299e+06	458728	323895	909269	1.21453e+06	468851	316067	996617	636885	506378	1.25601e+06	2.47176e+06	279655	180631	650392	862158	573449	1.19666e+06	1.80819e+06	534480	798846	964636
Trigonelline	915664	1.77431e+06	1.99248e+06	1.09469e+06	1.50212e+06	2.42353e+06	1.34709e+06	1.21644e+06	875957	1.95761e+06	430713	2.18716e+06	1.34297e+06	1.59551e+06	2.61455e+06	2.4259e+06	1.8945e+06	3.00644e+06	2.18081e+06	2.72408e+06	2.48267e+06	2.7714e+06	2.62068e+06
Tropic acid	4.9716e+07	1.31581e+08	1.0892e+08	5.59561e+07	4.91638e+07	1.36939e+08	7.49053e+07	9.74592e+07	8.405e+07	9.87832e+07	2.30025e+07	8.81625e+07	1.02643e+08	1.14326e+08	117636503	1.00129e+08	7.52323e+07	122695766	1.48269e+08	1.05924e+08	1.08605e+08	1.20206e+08	1.13328e+08
Tyr-Leu	3672.35	12033.4	9482.57	5360.94	2516.12	12855.3	4655.57	8454.59	696.897	2454.05	331.095	1032.71	5888.87	12234.9	15891	20031.4	10608.3	23884.6	36757.6	13401.7	20506	17057.7	18695.4
Uracil	1.86487e+06	1.00538e+06	1.27792e+06	1.09928e+06	1.15541e+06	1.61969e+06	953326	1.21387e+06	3.68175e+06	685725	333693	1.06512e+06	771449	1.2074e+06	900565	1.57182e+06	1.4471e+06	1.15516e+06	1.68406e+06	1.78379e+06	1.79352e+06	1.81727e+06	2.31958e+06
Uric acid	1.36745e+07	2.9543e+07	3.21276e+07	1.93602e+07	1.36418e+07	2.21006e+07	3.73965e+07	2.10654e+07	22599096	2.72445e+07	8.62711e+06	2.56103e+07	2.21027e+07	3.15008e+07	2.94473e+07	2.95393e+07	2.58469e+07	2.99207e+07	4.77993e+07	1.85042e+07	3.62367e+07	3.56625e+07	2.42981e+07
Uridine	805864	1.43744e+06	1.23076e+06	643549	545346	809454	2.26394e+06	934715	191284	1.49414e+06	164288	875780	688497	1.56994e+06	1.11422e+06	1.3999e+06	963254	899062	2.08301e+06	1.25896e+06	1.82701e+06	1.19784e+06	1.19199e+06
Urocanic acid	29326.4	99544.5	60583.7	43941.2	46873.5	85605.6	44026.8	40791.2	44780.5	58226.8	25704.1	73334.2	90410.5	134083	118654	117209	62357.1	168661	159333	139994	99158.4	126104	100512
Valerophenone	3491.34	5359.5	8945.13	2708.72	2635.61	11449.8	7000.81	5628.91	3526.91	26836.6	1537.29	17966.8	4675.76	9483.71	10772.9	13748	9655.69	48226.1	39459.3	10853.5	10201.6	8456.8	9665.97
Valine	4.40154e+07	1.44908e+08	1.35525e+08	7.07535e+07	7.64926e+07	1.94513e+08	1.54979e+08	9.47236e+07	9.80399e+07	1.54328e+08	3.26463e+07	137275316	1.16777e+08	1.79302e+08	1.71764e+08	1.43054e+08	1.14624e+08	2.10921e+08	2.92895e+08	2.09569e+08	1.90877e+08	1.43401e+08	1.73088e+08
Vanillin	31174.7	104179	18480.5	47585.9	49113.2	171830	45740.3	45619.7	148966	74839.3	45432.2	106162	178156	52933.4	39310.6	110900	66966.1	59055.7	56154.1	84767	49418.2	58731.8	65514.7
Verrucarol	10345.2	34978.6	21546.7	9882.75	19675.5	135085	50723.8	37995.1	2198.73	1662.53	452.947	641.654	15879.4	36747.4	31478.1	15525.9	9462.18	18675.7	24698.4	75872.4	88474.8	94413.2	194257
Xanthosine	318304	984499	763627	379347	60437.1	115300	1.14276e+06	150276	267731	921287	120354	759531	366910	827006	384508	554927	534641	372235	864454	107914	581152	1.61972e+06	571683
α-Hydroxyhippuric acid	17024.9	9905.72	16491.1	9326.35	37688.8	89193.7	10242.4	73638.8	5068.08	14426.8	3200.44	8115.2	5296.34	7778.49	19933.3	22609.7	6640.48	7349.12	10986.1	50587.3	25255.7	17800.4	23958.8
α-Lactose	283550	334926	397541	401375	721090	523141	351921	340610	187215	236696	227608	287046	445847	640167	231460	139772	222079	192818	559825	559801	169772	342079	233187
α-Pinene-2-oxide	69016	37365	31497.8	32588.7	28881.5	36162.3	36171.9	26775.6	33460.7	27392	25855.8	40370.1	20355.7	35865.4	21974.3	41350.3	39237.8	35020.7	30956.4	33263.5	33848.3	33297.5	26517.1
γ-L-Glutamyl-L-glutamic acid	119441	252939	280360	139493	49852.6	121088	120141	74312.6	172166	130096	37927	148088	175661	218824	122652	122229	96903.4	209960	332210	119984	146431	197992	149894
